# Supplementary material for: Effects of Partially Hydrolyzed Guar Gum Supplementation on the Fecal Microbiotas of Piglets
Source: Pathogens. 2021 Nov 1;10(11):1420. doi: 10.3390/pathogens10111420 (PMC8619618; doi:10.3390/pathogens10111420)
Supplement: Supplementary file 1 [file pathogens-10-01420-s001.zip]

Archive with 1 entries (1 files):
- pathogens-1420915-supplementary.xlsx
