# Supplementary material for: Effects of Partially Hydrolyzed Guar Gum Supplementation on the Fecal Microbiotas of Piglets
Source: Pathogens. 2021 Nov 1;10(11):1420. doi: 10.3390/pathogens10111420 (PMC8619618; doi:10.3390/pathogens10111420)
Supplement: Supplementary file 1 [file pathogens-10-01420-s001.zip › pathogens-1420915-supplementary.xlsx]

## Sheet: Sheet1
Table S1. Genera not listed in Table 1 but having significant differences between groups at each time point
												Control				PHGG
		Phylum		Class		Order		Family		Genus		Abundance (%)				Abundance (%)				P-value
1 month post-supplementation
		Actinobacteria		Coriobacteriia		Coriobacteriales		Coriobacteriaceae		Collinsella		0.358657	±	0.225817		0.184685	±	0.154249		<0.01
		Actinobacteria		Coriobacteriia		Coriobacteriales		Coriobacteriaceae		Slackia		0.0111017	±	0.00808168		<0.01				<0.01
		Bacteroidetes		Bacteroidia		Bacteroidales		[Paraprevotellaceae]		Unclassified		0.164877	±	0.118008		0.410559	±	0.251015		<0.01
		Firmicutes		Bacilli		Turicibacterales		Turicibacteraceae		Turicibacter		0.141786	±	0.0945039		0.0612263	±	0.0667485		<0.01
		Firmicutes		Clostridia		Clostridiales		Clostridiaceae		Clostridium		0.371139	±	0.298449		0.190652	±	0.129586		0.03
		Firmicutes		Clostridia		Clostridiales		Clostridiaceae		SMB53		0.350899	±	0.161697		0.169792	±	0.245566		<0.01
		Firmicutes		Clostridia		Clostridiales		Clostridiaceae		Unclassified		0.662658	±	0.373263		0.402294	±	0.410162		<0.01
		Firmicutes		Clostridia		Clostridiales		Lachnospiraceae		Coprococcus		1.3389	±	0.429218		1.84428	±	0.831884		<0.01
		Firmicutes		Clostridia		Clostridiales		Lachnospiraceae		Dorea		1.08752	±	0.444793		0.829109	±	0.27178		0.04
		Firmicutes		Clostridia		Clostridiales		Veillonellaceae		Mitsuokella		0.155289	±	0.12656		0.377815	±	0.344581		<0.01
		Firmicutes		Clostridia		Clostridiales		Veillonellaceae		Schwartzia		0.03	±	0.07		0.01	±	0.05		0.04
		Firmicutes		Clostridia		Clostridiales		Veillonellaceae		Unclassified		0.17	±	0.32		0.43	±	0.5		<0.01
		Firmicutes		Erysipelotrichi		Erysipelotrichales		Erysipelotrichaceae		Catenibacterium		0.0548143	±	0.0401586		0.0960791	±	0.0517159		<0.01
		Firmicutes		Erysipelotrichi		Erysipelotrichales		Erysipelotrichaceae		Unclassified		0.161289	±	0.0755031		0.0994217	±	0.0433909		<0.01
		Verrucomicrobia		Verruco-5		WCHB1-41		RFP12		Unclassified		0.09	±	0.13		0.03	±	0.09		0.01
3 months post-supplementation
		Bacteroidetes		Bacteroidia		Bacteroidales		[Paraprevotellaceae]		CF231		0.512877	±	0.353078		0.924436	±	0.606713		0.01
		Bacteroidetes		Bacteroidia		Bacteroidales		[Paraprevotellaceae]		Unclassified		0.302506	±	0.183732		0.539108	±	0.365421		0.03
		Bacteroidetes		Bacteroidia		Bacteroidales		Porphyromonadaceae		Parabacteroides		0.352772	±	0.263539		0.156672	±	0.0901188		<0.01
		Bacteroidetes		Bacteroidia		Bacteroidales		Unclassified		Unclassified		1.20477	±	0.385128		2.09939	±	0.576216		<0.01
		Firmicutes		Bacilli		Lactobacillales		Leuconostocaceae		Weissella		0.0103521	±	0.0131611		Not Detected				<0.01
		Firmicutes		Bacilli		Turicibacterales		Turicibacteraceae		Turicibacter		0.18	±	0.15		0.1	±	0.14		<0.01
		Firmicutes		Clostridia		Clostridiales		Clostridiaceae		SMB53		0.617018	±	0.467235		0.296756	±	0.309245		<0.01
		Firmicutes		Clostridia		Clostridiales		Clostridiaceae		Unclassified		0.632415	±	0.418455		0.297263	±	0.271824		<0.01
		Firmicutes		Clostridia		Clostridiales		Peptostreptococcaceae		Unclassified		Not Detected				0.0497303	±	0.0987255		<0.01
		Firmicutes		Clostridia		Clostridiales		Veillonellaceae		Dialister		2.57286	±	1.18496		1.59944	±	1.31501		<0.01
		Firmicutes		Clostridia		Clostridiales		Veillonellaceae		Mitsuokella		0.64	±	0.41		0.35	±	0.61		<0.01
		Firmicutes		Clostridia		Clostridiales		Veillonellaceae		Unclassified		0.835155	±	0.550838		0.266118	±	0.349119		<0.01
		Firmicutes		Clostridia		Clostridiales		Lachnospiraceae		Lachnospira		0.307604	±	0.18353		0.179197	±	0.112704		0.02
		Firmicutes		Clostridia		Clostridiales		Lachnospiraceae		Oribacterium		0.889137	±	0.274532		0.686499	±	0.331241		0.04
		Firmicutes		Clostridia		Clostridiales		Lachnospiraceae		[Ruminococcus]		0.392845	±	0.3038		0.207128	±	0.131347		0.02
		Firmicutes		Clostridia		Clostridiales		Lachnospiraceae		Pseudobutyrivibrio		0.0925174	±	0.0684308		0.0327044	±	0.0454		<0.01
		Firmicutes		Clostridia		Clostridiales		Ruminococcaceae		Gemmiger		3.73025	±	1.01371		2.90803	±	1.27402		0.04
		Firmicutes		Erysipelotrichi		Erysipelotrichales		Erysipelotrichaceae		Asteroleplasma		0.00722021	±	0.015984		0.0242105	±	0.0239284		<0.01
		Firmicutes		Erysipelotrichi		Erysipelotrichales		Erysipelotrichaceae		RFN20		0.0124808	±	0.0187119		0.0280935	±	0.0219413		<0.01
		Firmicutes		Fibrobacteria		Fibrobacterales		Fibrobacteraceae		Fibrobacter		Not Detected				0.00876409	±	0.0151653		0.02
		Proteobacteria		Betaproteobacteria		Burkholderiales		Alcaligenaceae		Sutterella		0.0343274	±	0.037156		0.0120355	±	0.0160611		0.04
		Proteobacteria		Deltaproteobacteria		Desulfovibrionales		Desulfovibrionaceae		Desulfovibrio		0.352537	±	0.369571		0.137802	±	0.120601		<0.01
		Proteobacteria		Deltaproteobacteria		GMD14H09		Unclassified		Unclassified		<0.01				0.0199644	±	0.024171		<0.01
		Proteobacteria		Deltaproteobacteria		Unclassified		Unclassified		Unclassified		<0.01				0.0635414	±	0.110747		<0.01
		Tenericutes		Mollicutes		RF39		Unclassified		Unclassified		0.0959171	±	0.0638808		0.194693	±	0.125906		<0.01
Data are expressed as mean ± SD. Data were significant if P < 0.05
